# Supplementary material for: Evaluation of Anti-S1 IgA Response to Different COVID-19 Vaccination Regimens
Source: Vaccines (Basel). 2023 Jun 19;11(6):1117. doi: 10.3390/vaccines11061117 (PMC10301034; doi:10.3390/vaccines11061117)
Supplement: Supplementary file 1 [file vaccines-11-01117-s001.zip]

Archive with 1 entries (1 files):
- vaccines-2442832-supplementary.pdf
